# Supplementary material for: Regional impacts of climate change and its relevance to human evolution
Source: Evol Hum Sci. 2020 Oct 28;2:e55. doi: 10.1017/ehs.2020.56 (PMC10427484; doi:10.1017/ehs.2020.56)
Supplement: Supplementary file 1 [file S2513843X20000560sup001.xlsx]

## Sheet: Feuil1
Sanchez Goñi, M.F., Evolutionary Human Sciences, 2020
Regional impacts of climate changes and its relevance to human evolution
Site ID	Site	Zone	Longitude	Latitude	Altitude (asl)/Depth (bsl) (above sea level, asl; below sea level, bsl)	Type	Age (ka)	Note
1	Sokli	Northern Finland	29.2333	67.783	220 asl	pollen	130-15	Vegetation/climate	Helmens, K., 2014. The Last Interglacial-Glacial cycle (MIS 5-2) re-examined based on long proxy pollen records from Central and Northern Europe. Quaternary Science Reviexs 36, 115-143.
2	EL'gygytgyn	Northeastern Russia	172	67.5	170 m water depth	pollen	3.58	Vegetation/climate	Melles, M., Brigham-Grette, J., Minyuk, P. S., Nowaczyk, N. R., Wennrich, V., DeConto, R. M., Anderson, P. M., Andreev, A. A., Coletti, A., Cook, T. L., Haltia-Hovi, E., Kukkonen, M., Lozhkin, A. V., Rosén, P., Tarasov, P., Vogel, H., and Wagner, B., 2012, 2.8 Million Years of Arctic Climate Change from Lake El’gygytgyn, NE Russia: Science, v. 337, no. 6092, p. 315-320.
3	Lake Baikal	Continental Siberia	108.352	53.6967	321 m water depth	Diatoms, sedimentology	2.5	Climate and ice volume	Prokopenko, A. A., Williams, D. F., Kuzmin, M. I., Karabanov, E. B., Khursevich, G. K., and Peck, J. A., 2002, Muted climate variations in continental Siberia during the mid-Pleistocene epoch: Nature, v. 418, no. 6893, p. 65-68.
4	Denisova Cave	Siberia (Altaï)	84.6761	51.3975	670 m asl	DENISOVIAN	200	Paléolithique moyen	Jacobs, Z., B Li, MV Shunkov, MB Kozlikin et al., 2019, Timing of archaic hominin occupation of Denisova Cave in southern Siberia, Nature 565, 594–599
5	Tacheng	Northern China	82.9667	46.8833		loess	70	Northwesterlies	Li, Y., Song, Y., Yin, Q., Han, L., and Wang, Y., 2019, Orbital and millennial northern mid-latitude westerlies over the last glacial period: Climate Dynamics, v. 53, no. 5, p. 3315-3324.
6	Yumin	Northern China	82.9	46.2		loess	70	Northwesterlies	Li, Y., Song, Y., Yin, Q., Han, L., and Wang, Y., 2019, Orbital and millennial northern mid-latitude westerlies over the last glacial period: Climate Dynamics, v. 53, no. 5, p. 3315-3324.
7	Jingyuan	Central China	104.6	36.35	2210 m asl	loess	2	Asian monsoon	Sun, Y., Chen, J., Clemens, S. C., Liu, Q., Ji, J., and Tada, R., 2006, East Asian monsoon variability over the last seven glacial cycles recorded by a loess sequence from the northwestern Chinese Loess Plateau: Geochemistry, Geophysics, Geosystems, v. 7, no. 12.
8	Hulu Cave	Central China	119.167	32.5	100 m asl	speleothem	75	Asian monsoon	Cheng, H., Edwards, R. L., Sinha, A., Spötl, C., Yi, L., Chen, S., Kelly, M., Kathayat, G., Wang, X., Li, X., Kong, X., Wang, Y., Ning, Y., and Zhang, H., 2016, The Asian monsoon over the past 640,000 years and ice age terminations: Nature, v. 534, no. 7609, p. 640-646.
9	Sanbao Cave	Central China	110.433	31.6667	1900 m asl	speleothem	650	Asian monsoon	Cheng, H., Edwards, R. L., Sinha, A., Spötl, C., Yi, L., Chen, S., Kelly, M., Kathayat, G., Wang, X., Li, X., Kong, X., Wang, Y., Ning, Y., and Zhang, H., 2016, The Asian monsoon over the past 640,000 years and ice age terminations: Nature, v. 534, no. 7609, p. 640-646.
10	Heqing paleolake	Southwestern China	100.171	26.5619	2190 m asl	lake (TOC, pollen, Rb/Sr)	2.7	Vegetation/Indian monsoon	Xiao, X. Y., Shen, J., Wang, S. M., Xiao, H. F., and Tong, G. B., 2007, Palynological evidence for vegetational and climatic changes from the HQ deep drilling core in Yunnan Province, China: Science in China Series D: Earth Sciences, v. 50, p. 1189-1201.
11	ODP Site 1144	Southeastern China	117.419	20.053	2037 m bsl	deep-sea pollen record	1.03	Vegetation/East Asian monsoon	Sun, X., Luo, Y., Huang, F., Tian, J., and Wang, P., 2003, Deep-sea pollen from the South China Sea: Pleistocene indicators of East Asian monsoon: Marine Geology, v. 201, no. 1, p. 97-118.
12	KET80-03	Eastern Mediterranean Sea	14.48	38.82	1900 bsl	deep-sea pollen record	10-60	Vegetation/climate	Rossignol-Strick, M., Planchais, N., 1989. Climate patterns revealed by pollen and oxygen isotope records of a Tyrrhenian sea core. Nature, 342, 413-416.
13	MD95-2042	Subtropical Eastern North Atlantic	-10.17	37.8	3148 bsl	deep-sea pollen record	140	Vegetation/climate	Sánchez Goñi, M.F., Eynaud, F., Turon, J.L., Shackleton, N.J., 1999. High resolution palynological record off the Iberian margin: direct land-sea correlation for the Last Interglacial complex. Earth and Planetary Science Letters 171, 123–137; Sánchez Goñi, M.F., Turon, J.-L., Eynaud, F. & Gendreau, S. (2000). European climatic response to millenial-scale changes in the atmosphere-ocean system dur…
14	Soreq cave	Israel	35.0233	31.7558	385 asl	speleothem	140	Northwesterlies	Bar-Matthews, M., Ayalon, A., Kaufman, A., and Wasserburg, G. J., 1999, The Eastern Mediterranean paleoclimate as a reflection of regional events: Soreq cave, Israel: Earth and Planetary Science Letters, v. 166, no. 1, p. 85-95.
15	9509	Eastern Mediterranean Sea	34.283	32.0317	884 bsl	deep-sea pollen record	86	Vegetation/climate	Langgut, D., Almogi-Labin, A., Bar-Matthews M., Weinstein-Evron, M.(2011). Vegetation and climate changes in the South Eastern Mediterranean during the Last Glacial-Interglacial cycle (86 ka): new marine pollen record. Quaternary Science Reviews 30, 3960-3972.
16	MD96-2048	Subtropical South Western Indian Ocean	34.0167	-26.1667	660 bsl	deep-sea pollen record	2 Myrs	Vegetation/climate	Dupont, L., Caley, T., Kim, J.-H., Castañeda, I., Malaizé, B., Giraudeau, J., 2011. Glacial-interglacial vegetation dynamics in South Eastern Africa coupled to sea surface temperature variations in the Western Indian Ocean. Climate of the Past 7, 1209-1224.
17	GIK16415-2	Tropical Eastern North Atlantic	-19.1	9.6	3845 bsl	deep-sea pollen record	700	Vegetation/climate	Dupont, L.M., Agwu, C.O.C., 1992. Latitudinal shifts of forest and savanna in N.W. Africa during the Brunhes chron: further marine palynological results from site M 16,145 (9 °N 19 °W). Vegetation History and Archaeobotany 1, 163-175.
18	GIK16856-2	Tropical Eastern North Atlantic	3.4	4.8	2861 bsl	deep-sea pollen record	150	Vegetation/climate	Dupont, L.M.,Weinelt, M., 1996. Vegetation history of the savanna corridor between the Guinean and the Congolian rain forest during the last 150,000 years. Vegetation History and Archaeobotany 5, 273-292.
19	GIK12392-1	Subtropical Eastern North Atlantic	-16.8	25.5	2575 bsl	deep-sea pollen record		Vegetation/climate	Agwu, C.O.C., Beug, H.-J., 1982. Palynological studies of marine sediments off the West African coast. Meteor. Forsh. Ergebnisse. 36 (C), 1-30.
20	M 16004-1	Subtropical Eastern North Atlantic	-10.65	29.9833	1512 bsl	deep-sea pollen record	12-142	Vegetation/climate	Hooghiemstra, H., Stalling, H., Agwu, C.O.C., Dupont, L.M., 1992. Vegetational and climatic changes at the northern fringe of the Sahara 250,000-5000 years BP: evidence from 4 marine pollen records located between Portugal and the Canary Islands. Rev.of Palaeobot. and Palynol. 74, 1-53.
21	M 15627-3	Subtropical Eastern North Atlantic	-12.0833	29.1667	1024 bsl	deep-sea pollen record	3.5-250	Vegetation/climate	Hooghiemstra, H., Stalling, H., Agwu, C.O.C., Dupont, L.M., 1992. Vegetational and climatic changes at the northern fringe of the Sahara 250,000-5000 years BP: evidence from 4 marine pollen records located between Portugal and the Canary Islands. Rev.of Palaeobot. and Palynol. 74, 1-53.
22	GeoB1711-4	Subtropical Eastern South Atlantic	12.4	-23.3	1967 bsl	deep-sea pollen record	135	Vegetation/climate	Shi, N., Schneider, R., Beug, H.-J., Dupont, L.M., 2001. Southeast trade wind variations during the last 135 kyr: evidence from pollen spectra in eastern South Atlantic. Earth and Planetary Science Letters 187, 311-321.
23	GeoB1008-3	Tropical Eastern South Atlantic	10.3	-6.6	3124 bsl	deep-sea pollen record	190	Vegetation/climate	Jahns, S., 1996. Vegetation history and climate changes in West Equatorial Africa during the Late Pleistocene and Holocene, based on a marine pollen diagram from the Congo fan. Vegetation History and Archaeobotany 5, 207-213.
24	GIK16776-1	Tropical Eastern North Atlantic	-11.4	3.7	4242 bsl	deep-sea pollen record	400	Vegetation/climate	Jahns, S., Hüls, M., Sarnthein, M., 1998. Vegetation and climate history of west equatorial Africa based on a marine pollen record off Liberia (site GIK 16776) covering the last 400,000 years. Review of Palaeobotany and Palynology 102, 277-288.
25	ODP 108-658	Subtropical Eastern North Atlantic	-18.6	20.7	2275 bsl	deep-sea pollen record	670	Vegetation/climate	Dupont, L.M., Beug, H.-J., Stalling, H., Tiedemann, R., 1989. First palynological results from ODP Site 658 at 21 °N west off Africa: pollen as climate indicators. In: Ruddiman, W.F., Sarnthein, M., et al. (Eds.), Proceedings Ocean Drilling Program Scientific Results, vol. 108, pp. 93-111.
26	GIK16867-2	Tropical Eastern South Atlantic	5.1	-2.2	3890 bsl	deep-sea pollen record	700	Vegetation/climate	Dupont, L.M., Marret, F., Winn, K., 1998. Land-sea correlation by means of terrestrial and marine palynomorphs from the equatorial east Atlantic: phasing of SE trade winds and the oceanic productivity. Palaeogeography, Palaeoclimatology, Palaeoecology 142, 51-84.
27	MD96-2098	Subtropical Eastern South Atlantic	12.6333	-25.6	2910 bsl	deep-sea pollen record	200	Vegetation/climate	Urrego, D. H., Sánchez Goñi, M. F., Daniau, A. L., Lechevrel, S., and Hanquiez, V., 2015, Increased aridity in southwestern Africa during the warmest periods of the last interglacial: Clim. Past, v. 11, no. 10, p. 1417-1431.
28	Lake Malawi	Southern Mozambique	34.3667	-12.1833	500 asl	pollen record	1.2	Vegetation/climate	Ivory, S. J., Lézine, A.-M., Vincens, A., and Cohen, A. S., 2018, Waxing and waning of forests: Late Quaternary biogeography of southeast Africa: Global Change Biology, v. 24, no. 7, p. 2939-2951.
29	Lake Magadi	Kenya	36.2667	-1.86667	579 asl	geochemical record	1.1	Precipitation	Johnson, T. C., Werne, J. P., Brown, E. T., Abbott, A., Berke, M., Steinman, B. A., Halbur, J., Contreras, S., Grosshuesch, S., Deino, A., Scholz, C. A., Lyons, R. P., Schouten, S., and Damsté, J. S. S., 2016, A progressively wetter climate in southern East Africa over the past 1.3 million years: Nature, v. 537, no. 7619, p. 220-224.
30	MD95-2042	Subtropical Eastern North Atlantic	-10.17	37.8	3148 bsl	deep-sea pollen record	140	Vegetation/climate	Sánchez Goñi, M.F., Eynaud, F., Turon, J.L., Shackleton, N.J., 1999. High resolution palynological record off the Iberian margin: direct land-sea correlation for the Last Interglacial complex. Earth and Planetary Science Letters 171, 123–137; Sánchez Goñi, M.F., Turon, J.-L., Eynaud, F. & Gendreau, S. (2000). European climatic response to millenial-scale changes in the atmosphere-ocean system dur…
31	MD01-2443	Subtropical Eastern North Atlantic	-10.1762	37.8808	2925 bsl	deep-sea pollen record	425	Vegetation/climate	Roucoux, K.H., Tzedakis, P.C., de Abreu, L. , Shackleton, N.J., 2001. Climate and vegetation changes 180,000 to 345,000 years ago recorded in a deep-sea core off Portugal. Earth and Planetary Science Letters 249, 307-325.
32	MD01-2444	Subtropical Eastern North Atlantic	-10.1422	37.5613	2637 bsl	deep-sea pollen record	29-64/135-195	Vegetation/climate	Margari, V., Skinner, L. C, Tzedakis, P. C., Ganopolski, A., Vautravers, M., Shackleton, N. J. (2010). The nature of millennial-scale climate variability during the past two glacial periods. Nature Geoscience 3, doif:10.1038/ngeo740; Margari, V., Skinner, L.C., Hodell, D.A., Martrat, B., Toucanne, S., Grimalt, J.O., Gibbard, P.L., Lunkka, J.P., Tzedakis, P.C., 2014. Land-ocean changes on orbital …
33	IODP Site U1385	Subtropical Eastern North Atlantic	-10.1167	37.5667	2578 bsl	deep-sea pollen record	1,400	Vegetation/climate	Sánchez Goñi, M.F., Llave, S., Oliveira, D., Naughton, F., Desprat, S., Ducassou, E., Hodell, D.A., Hernández-Molina, F.J. (2016) Climate changes in south western Iberia and Mediterranean Outflow variations during two contrasting cycles of the last 1 Myrs: MIS 31-MIS 30 and MIS 12- MIS 11. Global and Planetary Change, 136, 18-29. doi: 10.1016/j.gloplacha.2015.11.00668; Tzedakis, P.C., Margari, V.…
34	MD01-2447	Eastern North Atlantic	-9.66667	42.15	2080 bsl	deep-sea pollen record	140-425	Vegetation/climate	Desprat, S., Sánchez Goñi, M.F., Turon, J.-L., McManus, J.F., Loutre, M.F., Duprat, J., Malaizé, B., Peyron, O. & Peypouquet, J.-P. (2005) Is vegetation responsible for glacial inception during periods of muted insolation changes? Quaternary Science Reviews 24:1361-1374; Desprat, S., Sánchez Goñi, M.F., Turon, J.-L., Duprat, J.& Malaizé, B. (2006) Climatic variability of Marine Isotopic Stage 7: …
35	MD95-2039	Eastern North Atlantic	-10.35	40.58	3381 bsl	deep-sea pollen record	65	Vegetation/climate	Roucoux, K.H., Shackleton, N.J., de Abreu, L., Scho ¨nfeld, J., Tzedakis, P.C., 2001. Combined marine proxy and pollen analyses reveal rapid Iberian vegetation response to North Atlantic millennial-scale climate oscillations. Quaternary Research 56, 128–1
36	MD04-2845	Eastern North Atlantic	-5.22	45.35	4100 bsl	deep-sea pollen record	140	Vegetation/climate	Sánchez Goñi, M.F., Landais, A., Fletcher, W.J., Naughton, F., Desprat, S., Duprat, J., 2008. Contrasting impacts of Dansgaard–Oeschger events over a western European latitudinal transect modulated by orbital parameters. Quaternary Science Reviews 27, 1136-1151; Sanchez Goni M.F., Bakker P., Desprat S., Carlson A.E., Van Meerbeeck C.J., Peyron O., Naughton F., Fletcher W.J., Eynaud F., Rossignol …
37	MD99-2331	Eastern North Atlantic	-9.41	42.09	2110 bsl	deep-sea pollen record	140	Vegetation/climate	Naughton, F., Sánchez Goñi, M.F., Desprat, S., Turon, J.L., Duprat, J., Malaizé, B., Joli, C., Cortijo, E., Drago, T., Freitas, M.C., 2007. Present-day and past (last 25 000 years) marine pollen signal off western Iberia. Marine Micropaleontology 62, 91-114; Sánchez Goñi, M.F., Loutre, M.F., Crucifix M., Peyron, O., Santos, L., Duprat, J., Malaizé, B., Turon, J.-L., & Peypouquet, J.-P. (2005) Inc…
38	ODP Site 976	Western Mediterranean Sea	-4.3	36.2	1108 bsl	deep-sea pollen record	50	Vegetation/climate	Combourieu-Nebout, N., Turon, J.-L., Zahn, R., Capotondi, L., Londeix, L., Pahnke, K., 2002. Enhanced aridity and atmospheric high-pressure stability over the western Mediterranean during the North Atlantic cold events of the past 50 k.y. Geology 30, 863–866.
39	MD95-2043	Western Mediterranean Sea	-2.621	36.14	1841 bsl	deep-sea pollen record	50	Vegetation/climate	Sánchez Goñi, M., Cacho, I., Turon, J., Guiot, J., Sierro, F., Peypouquet, J., Grimalt, J., Shackleton, N., 2002. Synchroneity between marine and terrestrial responses to millennial scale climatic variability during the last glacial period in the Mediterranean region. Climate Dynamics 19: 95-105; Fletcher, W.J., Sanchez Goñi, M.F. (2008) Orbital- and sub-orbital-scale climate impacts on vegetatio…
40	Megali Limni	Greece	26.3	39.1	323 asl	pollen record	62	Vegetation/climate	Margari, V., Gibbard, P.L., Bryant, C.L. and Tzedakis, P.C., 2009. Character of vegetational and environmental 18 changes in southern Europe during the last glacial period; evidence from Lesvos Island, Greece. 19 Quaternary Science Reviews 28 (1317-1339).
41	Lake Xinias	Greece	23.3	39.1	500 asl	pollen record	49	Vegetation/climate	Bottema, S., 1979. Pollen analytical investigations in Thessaly (Greece). Palaeohistoria 21, 20-40.
42	Ioannina	Greece	20.9	39.8	470 asl	pollen record	400	Vegetation/climate	Tzedakis, P.C., Lawson, I.T., Frogley, M.R., Hewitt, G.M. and Preece, R.C., 2002 Buffered Tree Population 56 Changes in a Quaternary Refugium: Evolutionary Implications. Science 297, 2044-2047.
43	Tenaghi Philippon	Greece	24.33	41.17	40 asl	pollen record	1.35	Vegetation/climate	Tzedakis, P. C., Hooghiemstra, H., and Pälike, H., 2006, The last 1.35 million years at Tenaghi Philippon: revised chronostratigraphy and long-term vegetation trends: Quaternary Science Reviews, v. 25, no. 23–24, p. 3416-3430.
44	Lago Grande di Monticchio	Italy	15.6	40.9	656 asl	pollen record	132	Vegetation/climate	Allen, J.R.M., Watts, W.A. and Huntley, B., 2000. Weichselian palynostratigraphy, palaeovegetation and 9 palaeoenvironment: the record from Lago Grande di Monticchio, southern Italy. Quaternary 10 International 73/74, 91-110
45	Valle di Castiglione	Italy	12.8	41.9	44 asl	pollen record	250	Vegetation/climate	Follieri, M., Magri, D. and Sadori, L., 1988. 250,000 year pollen record from Valle di Castiglione (Roma). 23 Pollen et Spores 30, 329-356.
46	Lagaccione	Italy	11.8	42.6	355 asl	pollen record	100	Vegetation/climate	Magri, D., 1999. Late Quaternary vegetation history at Lagaccione near Lago di Bolsena (central Italy). Review 12 of Palaeobotany and Palynology 106 (3-4), 171-208.
47	La Grande Pile	France	6.5	47.73	360 asl	pollen record	10-140	Vegetation/climate	de Beaulieu, J.L. and Reille, M., 1992a. The last climatic cycle at La Grande Pile (Vosges, France) a new pollen 1 profile. Quaternary Science Reviews 11 (4), 431-438.
48	Plateu de Devès	France	4	45	1200 asl	pollen record	425	Vegetation/climate	de Beaulieu, J.L. and Reille, M., 1992b. Long Pleistocene pollen sequences from the Velay Plateau (Massif 3 Central, France). Vegetation History and Archaeobotany 1, 233-242.
49	Les Echets	France	4.93	45.9	267 asl	pollen record	160	Vegetation/climate	de Beaulieu, J.L. and Reille, M., 1984. A long Upper Pleistocene pollen record from Les Echets, near Lyon, 58 France. Boreas 13, 111-132.
50	Lake Orhid	Albania	20.715	41.0492	693 asl	pollen record	1.36	Vegetation/climate	Wagner, B., Vogel, H., Francke, A., Friedrich, T., Donders, T., Lacey, J. H., Leng, M. J., Regattieri, E., Sadori, L., Wilke, T., Zanchetta, G., Albrecht, C., Bertini, A., Combourieu-Nebout, N., Cvetkoska, A., Giaccio, B., Grazhdani, A., Hauffe, T., Holtvoeth, J., Joannin, S., Jovanovska, E., Just, J., Kouli, K., Kousis, I., Koutsodendris, A., Krastel, S., Lagos, M., Leicher, N., Levkov, Z., Lind…
51	Lake Bergsee	Germany	7.93639	47.5722	63 asl	pollen record	15-45	Vegetation/climate	Duprat-Oualid, F., Rius, D., Bégeot, C., Magny, M., Millet, L., Wulf, S., and Appelt, O., 2017, Vegetation response to abrupt climate changes in Western Europe from 45 to 14.7k cal a BP: the Bergsee lacustrine record (Black Forest, Germany): Journal of Quaternary Science, v. 32, no. 7, p. 1008-1021.
52	Füramoos	Germany	9.9	48	662 asl	pollen record	0-14, 40-140	Vegetation/climate	Müller, U.C., Pross, J. and Bibus, E., 2003. Vegetation response to rapid climate change in Central Europe 43 during the past 140,000 yr based on evidence from the Füramoos pollen record. Quaternary Research 44 59, 235-245.
53	Lake Bambili	Western tropical Africa	10.2421	5.93664	2273 asl	pollen record	90	Vegetation/climate	Lézine, A.-M., Izumi, K., Kageyama, M., and Achoundong, G., 2019, A 90,000-year record of Afromontane forest responses to climate change: Science, v. 363, no. 6423, p. 177-181.
54	CD154-17-17K	Southeastern African margin	29.1215	-33.2688	3333 bsl	geochemical record	100	Precipitation	Ziegler, M., Simon, M. H., Hall, I. R., Barker, S., Stringer, C., and Zahn, R., 2013, Development of Middle Stone Age innovation linked to rapid climate change: Nature Communications, v. 4, p. 1905.
55	Panga Ya Saidi	Kenya	40	-5	150 asl	archaeological site	Middle Stone Age-Late Stone Age		Roberts, P., Prendergast, M. E., Janzen, A., Shipton, C., Blinkhorn, J., Zech, J., Crowther, A., Sawchuk, E. A., Stewart, M., Ndiema, E., Petraglia, M., and Boivin, N., 2020, Late Pleistocene to Holocene human palaeoecology in the tropical environments of coastal eastern Africa: Palaeogeography, Palaeoclimatology, Palaeoecology, v. 537, p. 109438.
56	Olorgesailie	Kenya	36.4333	-1.56667	1020 asl	archaeological site	Acheulean-Middle Stone Age		Owen, R. B., Muiruri, V. M., Lowenstein, T. K., Renaut, R. W., Rabideaux, N., Luo, S., Deino, A. L., Sier, M. J., Dupont-Nivet, G., McNulty, E. P., Leet, K., Cohen, A., Campisano, C., Deocampo, D., Shen, C.-C., Billingsley, A., and Mbuthia, A., 2018, Progressive aridification in East Africa over the last half million years and implications for human evolution: Proceedings of the National Academy …
